# Supplementary material for: Enhanced Insecticidal Effect and Interface Behavior of Nicotine Hydrochloride Solution by a Vesicle Surfactant
Source: Molecules. 2022 Oct 15;27(20):6916. doi: 10.3390/molecules27206916 (PMC9608593; doi:10.3390/molecules27206916)
Supplement: Supplementary file 1 [file molecules-27-06916-s001.zip]

Archive with 1 entries (1 files):
- molecules-1927283-supplementary.pdf
